# Supplementary material for: Body Temperature Drop as a Humane Endpoint in Snake Venom-Lethality Neutralization Tests
Source: Toxins (Basel). 2023 Aug 26;15(9):525. doi: 10.3390/toxins15090525 (PMC10535418; doi:10.3390/toxins15090525)
Supplement: Supplementary file 1 [file toxins-15-00525-s001.zip]

Archive with 1 entries (1 files):
- toxins-2499115-supplementary.pdf
